# Supplementary material for: Rebamipide as an Adjunctive Therapy for Gastrointestinal Diseases: An Umbrella Review
Source: Pharmaceuticals (Basel). 2026 Jan 14;19(1):144. doi: 10.3390/ph19010144 (PMC12845245; doi:10.3390/ph19010144)
Supplement: Supplementary file 1 [file pharmaceuticals-19-00144-s001.zip]

Archive with 2 entries (2 files):
- pharmaceuticals-4078943-supplementary.pdf
- Table S1.pdf
